# Supplementary material for: Gibberellin Positively Regulates Tomato Resistance to Tomato Yellow Leaf Curl Virus (TYLCV)
Source: Plants (Basel). 2024 May 6;13(9):1277. doi: 10.3390/plants13091277 (PMC11085062; doi:10.3390/plants13091277)
Supplement: Supplementary file 1 [file plants-13-01277-s001.zip]

Archive with 1 entries (1 files):
- plants-2893625-supplementary.pdf
